# Supplementary material for: Assessment of material identification and quantification in the presence of metals using spectral photon counting CT
Source: PLoS One. 2024 Sep 13;19(9):e0308658. doi: 10.1371/journal.pone.0308658 (PMC11398698; doi:10.1371/journal.pone.0308658)
Supplement: S3 File — (ZIP) [file pone.0308658.s007.zip]

Archive with 5 entries (5 files):
- Energy Images with Aluminium/image (1).dcm
- Energy Images with Aluminium/image (2).dcm
- Energy Images with Aluminium/image (3).dcm
- Energy Images with Aluminium/image (4).dcm
- Energy Images with Aluminium/image (5).dcm
