# Supplementary material for: Assessment of material identification and quantification in the presence of metals using spectral photon counting CT
Source: PLoS One. 2024 Sep 13;19(9):e0308658. doi: 10.1371/journal.pone.0308658 (PMC11398698; doi:10.1371/journal.pone.0308658)
Supplement: S4 File — (ZIP) [file pone.0308658.s008.zip]

Archive with 5 entries (5 files):
- Excel files/Figure 3_data.xlsx
- Excel files/Figure 4_ Iodine data.xlsx
- Excel files/Figure 4_HA data.xlsx
- Excel files/Figure 7_data.xlsx
- Excel files/Figure_5 data.xlsx
