# Supplementary material for: Assessment of material identification and quantification in the presence of metals using spectral photon counting CT
Source: PLoS One. 2024 Sep 13;19(9):e0308658. doi: 10.1371/journal.pone.0308658 (PMC11398698; doi:10.1371/journal.pone.0308658)
Supplement: S4 File — (ZIP) [file pone.0308658.s008.zip › Excel files/Figure 3_data.xlsx]

## Sheet: HA_wisker plot
	HA_refernce data_400 (Hounsfield unit)					HA_refernce data_200 (Hounsfield unit)					HA_with Aluminium_400 (Hounsfield unit)					HA_with Aluminium_200 (Hounsfield unit)					HA_with Steel_400 (Hounsfield unit)					HA_with Steel_200 (Hounsfield unit)
Energy Bin	7-40	40-50	50-60	60-79	79-118	7-40	40-50	50-60	60-79	79-118	7-40	40-50	50-60	60-79	79-118	7-40	40-50	50-60	60-79	79-118	7-40	40-50	50-60	60-79	79-118	7-40	40-50	50-60	60-79	79-118
lower	500	497.56	383.785	245.81	154.64	238.32	241.465	159.46	103.35	74.745	382.625	382.93	310.81	200	128.205	176.055	204.875	140.54	86.11	64.1	630.21	638.89	496.89	335.48	246.99	348.96	366.67	285.71	219.35	192.77
median	649.53	639.02	508.11	363.13	257.73	350.47	351.22	270.27	206.7	164.95	577.46	556.1	459.46	327.78	235.9	333.33	341.46	270.27	200	164.1	630.21	638.89	496.89	335.48	246.99	348.96	366.67	285.71	219.35	192.77
upper	803.735	778.045	637.84	494.415	396.905	497.665	504.88	410.81	329.605	270.62	776.995	758.54	651.35	475	364.105	476.525	478.045	397.295	311.11	266.665	877.605	852.78	698.755	538.71	427.71	526.04	538.89	447.205	380.645	328.315
max	957.94	917.07	767.57	625.7	536.08	644.86	658.54	551.35	452.51	376.29	976.53	960.98	843.24	622.22	492.31	619.72	614.63	524.32	422.22	369.23	1125	1066.67	900.62	741.94	608.43	703.12	711.11	608.7	541.94	463.86

## Sheet: Iodine_wisker Plot
	Iodine_refernce data_15 (Housfield unit)					Iodine_refernce data_10 (Housfield unit)					Iodine_refernce data_5 (Housfield unit)					Iodine_with Aluminium_15 (Housfield unit)					Iodine_With Aluminium_10 (Housfield unit)					Iodine_With Aluminium_5 (Housfield unit)					Iodine_with Steel_15 (Housfield unit)					Iodine_With Steel_10 (Housfield unit)					Iodine_With Steel_5 (Housfield unit)
Energy Bin	7-40	40-50	50-60	60-79	79-118	7-40	40-50	50-60	60-79	79-118	7-40	40-50	50-60	60-79	79-118	7-40	40-50	50-60	60-79	79-118	7-40	40-50	50-60	60-79	79-118	7-40	40-50	50-60	60-79	79-118	7-40	40-50	50-60	60-79	79-118	7-40	40-50	50-60	60-79	79-118	7-40	40-50	50-60	60-79	79-118
lower	460.28	580.49	413.51	234.64	131.445	278.04	363.41	243.245	125.7	56.7	70.095	104.875	37.84	-8.38	-25.77	417.84	529.265	381.08	216.67	105.13	288.73	373.17	254.055	130.555	53.845	46.945	90.245	35.135	-19.445	-46.15	419.27	566.665	400.62	235.48	117.47	304.685	427.78	295.03	161.29	72.29	18.225	50	-27.95	-83.875	-81.325
median	574.77	702.44	524.32	346.37	221.65	383.18	463.41	340.54	217.88	144.33	177.57	214.63	145.95	89.39	61.86	549.3	668.29	502.7	327.78	205.13	408.45	482.93	356.76	227.78	148.72	215.96	258.54	172.97	100	66.67	614.58	761.11	571.43	374.19	234.94	458.33	577.78	434.78	296.77	186.75	239.58	300	211.18	135.48	102.41
upper	710.28	839.025	645.945	455.31	314.435	514.02	597.56	464.865	340.785	244.845	299.065	331.705	259.46	198.325	162.375	617.375	731.705	575.675	411.11	284.615	546.95	639.025	502.705	361.11	256.41	434.27	458.54	351.35	225	166.67	804.685	944.445	779.505	587.095	385.54	708.33	825	689.44	535.48	364.46	486.98	569.445	481.365	377.415	295.18
max	845.79	975.61	767.57	564.25	407.22	644.86	731.71	589.19	463.69	345.36	420.56	448.78	372.97	307.26	262.89	835.68	1009.76	843.24	616.67	466.67	685.45	795.12	648.65	494.44	364.1	652.58	658.54	529.73	350	266.67	994.79	1127.78	987.58	800	536.14	958.33	1072.22	944.1	774.19	542.17	734.38	838.89	751.55	619.35	487.95
