# Supplementary material for: Assessment of material identification and quantification in the presence of metals using spectral photon counting CT
Source: PLoS One. 2024 Sep 13;19(9):e0308658. doi: 10.1371/journal.pone.0308658 (PMC11398698; doi:10.1371/journal.pone.0308658)
Supplement: S4 File — (ZIP) [file pone.0308658.s008.zip › Excel files/Figure 4_ Iodine data.xlsx]

## Sheet: Iodine_LAC_reference
Energy Bin (KeV)	AREA (mm2)	LAC_iodine_15 (cm-1)	LAC_iodine_10 (cm-1)	LAC_iodine_5 (cm-1)	LAC_water (cm-1)	LAC_AIR (cm-1)	standdev_I_15 (cm-1)	standdev_I_10 (cm-1)	standdev_I_5 (cm-1)	iodine_15 (hounsfield Unit)	Iodine_10 (hounsfield Unit)	Iodine_5 (hounsfield Unit)
7-40	150	0.336	0.294	0.25	0.213	-0.007	0.024	0.022	0.021	559.09	368.18	168.18
40-50	150	0.352	0.303	0.251	0.204	-0.007	0.024	0.022	0.02	701.42	469.19	222.75
50-60	150	0.286	0.251	0.213	0.184	-0.007	0.02	0.019	0.018	534.03	350.79	151.83
60-79	150	0.242	0.219	0.194	0.178	-0.007	0.017	0.017	0.016	345.95	221.62	86.49
79-118	150	0.221	0.206	0.19	0.182	-0.007	0.015	0.015	0.015	206.35	126.98	42.33

## Sheet: Iodine_LAC_with steel
Energy Bin (KeV)	AREA (mm2)	LAC_iodine_15 (cm-1)	LAC_iodine_10 (cm-1)	LAC_iodine_5 (cm-1)	LAC_water (cm-1)	LAC_AIR (cm-1)	standdev_I_15 (cm-1)	standdev_I_10 (cm-1)	standdev_I_5 (cm-1)	iodine_15 (hounsfield Unit)	Iodine_10 (hounsfield Unit)	Iodine_5 (hounsfield Unit)
7-40	150	0.327	0.292	0.248	0.207	-0.007	0.03	0.029	0.028	588.79	448.6	275.701
40-50	150	0.338	0.298	0.244	0.198	-0.006	0.03	0.029	0.027	720.59	549.02	308.824
50-60	150	0.272	0.245	0.206	0.179	-0.005	0.026	0.025	0.024	532.61	418.48	239.13
60-79	150	0.232	0.217	0.189	0.172	-0.006	0.022	0.023	0.022	359.55	308.99	179.775
79-118	150	0.228	0.221	0.2	0.176	-0.006	0.019	0.019	0.02	285.71	236.26	137.363

## Sheet: Iodine_LAC_with AL
Energy Bin (KeV)	AREA (mm2)	LAC_iodine_15 (cm-1)	LAC_iodine_10 (cm-1)	LAC_iodine_5 (cm-1)	LAC_water (cm-1)	LAC_AIR (cm-1)	standdev_I_15 (cm-1)	standdev_I_10 (cm-1)	standdev_I_5 (cm-1)	iodine_15 (hounsfield Unit)	Iodine_10 (hounsfield Unit)	Iodine_5 (hounsfield Unit)
7-40	150	0.329	0.294	0.256	0.206	-0.007	0.024	0.024	0.023	577.46	413.15	234.74
40-50	150	0.339	0.298	0.255	0.198	-0.007	0.024	0.023	0.022	687.8	487.8	278.05
50-60	150	0.276	0.245	0.214	0.178	-0.007	0.02	0.02	0.019	529.73	362.16	194.59
60-79	150	0.24	0.22	0.198	0.176	-0.008	0.018	0.018	0.017	347.83	239.13	119.57
79-118	150	0.223	0.211	0.197	0.184	-0.009	0.015	0.015	0.016	202.07	139.9	67.36
