# Supplementary material for: Assessment of material identification and quantification in the presence of metals using spectral photon counting CT
Source: PLoS One. 2024 Sep 13;19(9):e0308658. doi: 10.1371/journal.pone.0308658 (PMC11398698; doi:10.1371/journal.pone.0308658)
Supplement: S4 File — (ZIP) [file pone.0308658.s008.zip › Excel files/Figure 4_HA data.xlsx]

## Sheet: HA_lAC_refernce
Energy Bin (KeV)	AREA (mm2)	LAC_HA_400 (cm-1)	LAC_HA_200 (cm-1)	LAC_water (cm-1)	LAC_AIR (cm-1)	standdev_HA_400 (cm-1)	standdev_HA_200 (cm-1)	HA_400 (Housfield unit)	HA_200 (Housfield unit)
7-40	150	0.352	0.287	0.213	-0.007	0.027	0.022	631.82	336.36
40-50	150	0.339	0.278	0.203	-0.006	0.024	0.021	650.72	358.85
50-60	150	0.283	0.236	0.183	-0.005	0.021	0.018	531.91	281.91
60-79	150	0.244	0.214	0.176	-0.005	0.018	0.017	375.69	209.94
79-118	150	0.227	0.209	0.179	-0.005	0.016	0.016	260.87	163.04

## Sheet: HA_LAC_with steel
Energy Bin (KeV)	AREA (mm2)	LAC_HA_400 (cm-1)	LAC_HA_200 (cm-1)	LAC_water (cm-1)	LAC_AIR (cm-1)	standdev_HA_400 (cm-1)	standdev_HA_200 (cm-1)	HA_400 (Housfield unit)	HA_200 (Housfield unit)
7-40	150	0.339	0.282	0.208	-0.007	0.036	0.029	609.3	344.19
40-50	150	0.322	0.27	0.198	-0.006	0.032	0.028	607.84	352.94
50-60	150	0.265	0.231	0.178	-0.005	0.026	0.024	475.41	289.62
60-79	150	0.229	0.212	0.171	-0.006	0.022	0.022	327.68	231.64
79-118	150	0.214	0.214	0.176	-0.006	0.018	0.019	208.79	208.79

## Sheet: HA_LAC_with AL
Energy Bin (KeV)	AREA (mm2)	LAC_HA_400 (cm-1)	LAC_HA_200 (cm-1)	LAC_water (cm-1)	LAC_AIR (cm-1)	standdev_HA_400 (cm-1)	standdev_HA_200 (cm-1)	HA_400 (Housfield unit)	HA_200 (Housfield unit)
7-40	150	0.348	0.277	0.218	-0.007	0.045	0.033	577.78	262.22
40-50	150	0.327	0.262	0.207	-0.007	0.041	0.031	560.75	257.01
50-60	150	0.275	0.22	0.186	-0.007	0.036	0.028	461.14	176.17
60-79	150	0.246	0.205	0.178	-0.008	0.031	0.026	365.59	145.16
79-118	150	0.229	0.203	0.18	-0.009	0.026	0.024	259.26	121.69
