# Supplementary material for: Assessment of material identification and quantification in the presence of metals using spectral photon counting CT
Source: PLoS One. 2024 Sep 13;19(9):e0308658. doi: 10.1371/journal.pone.0308658 (PMC11398698; doi:10.1371/journal.pone.0308658)
Supplement: S4 File — (ZIP) [file pone.0308658.s008.zip › Excel files/Figure 7_data.xlsx]

## Sheet: HA
	Refernce Data		With Steel		With Aluminium			Refernce Data			With Steel			With Aluminium
	conc-400	conc-200	conc-400	conc-200	conc-400	conc-200		Conc-15	Conc-10	Conc-5	Conc-15	Conc-10	Conc-5	Conc-15	Conc-10	Conc-5
upper	530.35	326.259	571.184	344.637	541.391	388.7		2.30432	1.85432	1.30679	2.47454	2.11806	2.01235	2.60062	2.23148	1.81235
median	380.064	188.923	335.84	213.798	279.138	161.876		0	0	0	0	0	0	0	0	0
lower	190.032	94.4615	167.92	106.899	139.569	80.938		0	0	0	0	0	0	0	0	0
max	680.635	463.595	806.529	475.477	803.644	615.523		4.27654	3.36543	2.25802	4.66204	3.92284	3.59722	4.80988	3.95185	3.11605

## Sheet: Iodine
	Refernce Data			With Steel			With Aluminium				Refernce Data		With Steel		With Aluminium
	Conc-5	Conc-10	Conc-15	Conc-5	Conc-10	Conc-15	Conc-5	Conc-10	Conc-15		conc-400	conc-200	conc-400	conc-200	conc-400	conc-200
upper	8	13	18	8	14	18	8	14	18		9.5	5.875	10.125	5.375	9.5	6
median	4	9	14	2	10	14	3	10	14		0	0	0	0	0	0
lower	2	5	7	1	5	7	2	5	7		0	0	0	0	0	0
max	11	17	22	13	17	22	13	18	22		19	11.75	20.25	10.75	19	12
