# Supplementary material for: Assessment of material identification and quantification in the presence of metals using spectral photon counting CT
Source: PLoS One. 2024 Sep 13;19(9):e0308658. doi: 10.1371/journal.pone.0308658 (PMC11398698; doi:10.1371/journal.pone.0308658)
Supplement: S4 File — (ZIP) [file pone.0308658.s008.zip › Excel files/Figure_5 data.xlsx]

## Sheet: Inside_Material
	SNR_Rference Data					SNR_With Steel					SNR_With Aluminum
Region of interest	7-40	40-50	50-60	60-79	79-118	7-40	40-50	50-60	60-79	79-118	7-40	40-50	50-60	60-79	79-118
ROI1	11.5278	12.0404	11.5271	11.8405	13.1429	10.6579	10.7222	10.4963	10.4375	12.1333	11.4444	11.5588	11.0625	11.4333	13.3214
ROI2	12.5385	12.9048	12.6667	12.5864	13.5	10.9769	10.8955	10.8091	10.95	12.178	11.8152	12.1636	11.6237	11.8382	12.9306
ROI3	13.2045	13.4318	12.7368	12.4118	13.6938	12.4482	12.9356	12.1805	12.3268	13.6875	12.8715	13.6797	13.0351	12.829	13.7875
ROI4	13.0983	12.9454	12.6818	12.6038	13.5	10.4545	10.7202	10.7708	11.2382	12.5801	11.2236	11.4398	11.6957	12.0789	13.3824

## Sheet: Outer_proximity
	SNR_Rference Data					SNR_With Steel					SNR_With Aluminum
Region of interest	7-40	40-50	50-60	60-79	79-118	7-40	40-50	50-60	60-79	79-118	7-40	40-50	50-60	60-79	79-118
ROI1	11.8954	12.0717	11.7667	12.2857	13.8929	11.2368	11.3611	10.9522	11.3062	12.5688	11.75	11.8529	11.1562	11.6	13.0667
ROI2	11.4942	12.25	11.6	11.9286	12.8571	10.119	10.8611	10.2059	11.1333	12.531	10.9303	10.9167	10.9375	11.1333	12.9643
ROI3	11.1592	11.2222	11	11.6333	13.1429	7.19766	7.12571	8.00227	9.86029	12.431	8.63811	8.98026	10.0139	11.3619	12.6
ROI4	11.3319	11.7941	11.0625	11.4667	12.8667	11.6409	11.7986	11.4271	11.5804	13.2634	11.3567	11.4918	11.0625	11.5	12.5271

## Sheet: immidiate_Vicinity
	SNR_Rference Data					SNR_With Steel					SNR_With Aluminum
Region of interest	7-40	40-50	50-60	60-79	79-118	7-40	40-50	50-60	60-79	79-118	7-40	40-50	50-60	60-79	79-118
ROI1	11.5913	11.75	11.4	11.8429	13.1881	7.96453	8.02543	8.26786	8.45151	9.67091	5.23404	5.66555	6.32258	7.18	9.12738
ROI2	11.9804	12.1305	11.4625	11.8405	13.1881	6.41699	6.51462	6.60938	7.12685	7.91256	4.81324	5.22171	6.03333	6.86	7.98024
ROI3	11.2529	11.268	11.4021	11.7048	12.8929	3.89762	3.80192	4.0045	4.22965	4.86657	8.33929	8.07143	9.21429	10.1111	12.2261
ROI4	11.1889	11.4085	11.4312	11.3333	12.4976	2.88864	2.88961	2.93536	3.09128	3.48113	8.89717	8.91758	9.66667	10.5556	11.8954
									25
